# Supplementary material for: The impact of mental and somatic stressors on physical activity and sedentary behaviour in adults with type 2 diabetes mellitus: a diary study
Source: PeerJ. 2021 Jun 18;9:e11579. doi: 10.7717/peerj.11579 (PMC8216170; doi:10.7717/peerj.11579)
Supplement: Supplemental Information 3 [file peerj-09-11579-s003.zip]

Archive with 6 entries (5 files):
- Data and script/
- Data and script/.Rhistory
- Data and script/Baseline_info_wide_format.sav
- Data and script/Codebook.xlsx
- Data and script/data_diary_long.sav
- Data and script/Diary_study_revised_script.R
